# Supplementary material for: Auditory processing in the zebra finch midbrain: single unit responses and effect of rearing experience
Source: PeerJ. 2020 Jul 24;8:e9363. doi: 10.7717/peerj.9363 (PMC7384439; doi:10.7717/peerj.9363)
Supplement: Supplemental Information 1 [file peerj-08-9363-s001.txt]

README-logerot-allunits-v2

bird:
Contains individual bird identifier

sex:
F: female
M: male

unit:
the identifier of the unit. 
Matches the folder name of original TDT data tanks

group:

Refers to rearing experience
ZFZF: Zebra finch raised by zebra finches
ZFCF: Zebra finch raised by Bengalese finches (Cross-fostered)

spont.Rate
Spontaneous rate of the unit in spikes/second

WN
Categorical variable: Response of the unit to white noise
1: excitatory response
0: no response
-1: inhibitory response

BF
Best frequency in kHz

1k
Categorical variable: Response of the unit to 1kHz stimulus
1: excitatory response
0: no response
-1: inhibitory response

2k
Categorical variable: Response of the unit to 2kHz stimulus
1: excitatory response
0: no response
-1: inhibitory response

3k
Categorical variable: Response of the unit to 3kHz stimulus
1: excitatory response
0: no response
-1: inhibitory response

4k
Categorical variable: Response of the unit to 4kHz stimulus
1: excitatory response
0: no response
-1: inhibitory response

5k
Categorical variable: Response of the unit to 5kHz stimulus
1: excitatory response
0: no response
-1: inhibitory response

6k
Categorical variable: Response of the unit to 6kHz stimulus
1: excitatory response
0: no response
-1: inhibitory response


Con1	
Categorical variable: Response of the unit to conspecific song 1 played in the forward direction(CON-1) 
1: excitatory response
0: no response
-1: inhibitory response

Con1rev
Categorical variable: Response of the unit to conspecific song 1 played in the reverse direction (CON-1R)
1: excitatory response
0: no response
-1: inhibitory response


Con2
Categorical variable: Response of the unit to conspecific song 2 played in the forward direction(CON-2) 
1: excitatory response
0: no response
-1: inhibitory response

Con2rev
Categorical variable: Response of the unit to conspecific song 2 played in the reverse direction (CON-2R)
1: excitatory response
0: no response
-1: inhibitory response

Con3
Categorical variable: Response of the unit to conspecific song 3 played in the forward direction(CON-2R) 
1: excitatory response
0: no response
-1: inhibitory response

Con3rev
Categorical variable: Response of the unit to conspecific song 3 played in the reverse direction (CON-3R)
1: excitatory response
0: no response
-1: inhibitory response

Het1
Categorical variable: Response of the unit to heterospecific song 1 played in the forward direction(HET-1) 
1: excitatory response
0: no response
-1: inhibitory response

Het1rev
Categorical variable: Response of the unit to heterospecific song 1 played in the reverse direction (HET-1R)
1: excitatory response
0: no response
-1: inhibitory response

Het2
Categorical variable: Response of the unit to heterospecific song 2 played in the forward direction(HET-2) 
1: excitatory response
0: no response
-1: inhibitory response

Het2rev
Categorical variable: Response of the unit to heterospecific song 2 played in the reverse direction (HET-2R)
1: excitatory response
0: no response
-1: inhibitory response

Het3
Categorical variable: Response of the unit to heterospecific song 3 played in the forward direction(HET-3) 
1: excitatory response
0: no response
-1: inhibitory response

Het3rev
Categorical variable: Response of the unit to heterospecific song 3 played in the reverse direction (HET-3R)
1: excitatory response
0: no response
-1: inhibitory response

con1.RS
Response strength (spikes/sec) Response of the unit to conspecific song 1 played in the forward direction(CON-1) of the unit to conspecific song 1 played in the forward direction(CON-1) 

con1rev.RS
Response strength (spikes/sec) Response of the unit to conspecific song 1 played in the reverse direction (CON-1R)

con2.RS
Response strength (spikes/sec) Response of the unit to conspecific song 2 played in the forward direction(CON-2) 

con2rev.RS
Response strength (spikes/sec) Response of the unit to conspecific song 2 played in the reverse direction (CON-2R)

con3.RS
Response strength (spikes/sec) Response of the unit to conspecific song 3 played in the forward direction(CON-2R) 

con3rev.RS
Response strength (spikes/sec) Response of the unit to conspecific song 3 played in the reverse direction (CON-3R)

het1.RS
Response strength (spikes/sec) Response of the unit to heterospecific song 1 played in the forward direction(HET-1) 

het1rev.RS
Response strength (spikes/sec) Response of the unit to heterospecific song 1 played in the reverse direction (HET-1R)

het2.RS
Response strength (spikes/sec) Response of the unit to heterospecific song 2 played in the forward direction(HET-2) 

het2rev.RS
Response strength (spikes/sec) Response of the unit to heterospecific song 2 played in the reverse direction (HET-2R)

het3.RS	
Response strength (spikes/sec) Response of the unit to heterospecific song 3 played in the forward direction(HET-3) 

het3rev.RS
Response strength (spikes/sec) Response of the unit to heterospecific song 3 played in the reverse direction (HET-3R)
