# Supplementary material for: Auditory processing in the zebra finch midbrain: single unit responses and effect of rearing experience
Source: PeerJ. 2020 Jul 24;8:e9363. doi: 10.7717/peerj.9363 (PMC7384439; doi:10.7717/peerj.9363)
Supplement: Supplemental Information 2 [file peerj-08-9363-s002.csv]

name	group	spont. Rate	WN	BF	1k	2k	3k	4k	5k	6k	Con1	Con1rev	Con2	Con2rev	Con3	Con3rev	Het1	Het1rev	Het2	Het2rev	Het3	Het3rev	con1.RS	con1rev.RS	con2.RS	con2rev.RS	con3.RS	con3rev	het1.RS	het1rev.RS	het2.RS	het2rev.RS	het3.RS	het3rev.RS
P86O74s6	zfcf	0.6	-1	5	-1	-1	-1	0	1	0	1	1	0	0	0	0	0	0	0	0	1	1	8.68	7.53	4.93	4.56	1.14	1.89	2.7	3.27	4.2	5.93	9.1	11.33
unbs3	zfzf	1.25	0	3	1	1	1	0	0	0	1	1	1	1	1	1	1	1	1	1	1	1	3.99	4.85	8.01	6.8	4.36	5	4.63	6.39	9.72	6.52	3.52	6.12
P72B48s8	zfzf	0	0	2	1	1	1	1	0	0	1	1	1	1	1	1	1	1	1	1	1	1	0.51	0.62	0.44	0.95	1.42	1.56	1.48	1.16	1.08	1.75	0.53	0.83
P72B48s14	zfzf	0.95	0	1	1	0	0	0	0	0	0	0	1	1	0	0	0	1	0	1	0	1	0.6	0.92	3.19	2.52	0.4	0.44	1	2.01	1.35	0.99	0.55	0.48
unbs8	zfzf	0.1	0	1	1	0	0	0	0	0	1	1	1	1	1	1	1	1	1	0	1	1	0.14	0.11	0.24	0.51	0.15	1.07	0.81	1.28	0.21	0.01	0.27	0.1
B109s3	zfzf	0.4	0	2	0	1	0	0	0	0	1	1	1	1	0	1	1	1	1	1	1	1	0.19	0.35	1.49	1.34	0.35	0.56	2.18	1.48	0.32	0.43	0.43	0.8
unbs10	zfzf	2.5	0	2	0	1	0	0	0	0	1	1	1	1	0	0	1	1	1	1	1	1	1.67	2.85	2.49	1.28	0.49	0.52	0.91	1.31	2	2.44	3.13	0.97
O80s9	zfzf	7.15	0	2	0	1	0	0	0	0	0	0	0	1	1	1	0	1	1	1	0	0	2.13	1.04	1.86	3.29	1.34	1.02	1.36	3.13	2.18	3.6	0.85	2.25
P97G13s5	zfzf	1.55	0	0	0	0	0	0	0	0	0	1	0	0	0	0	0	0	1	0	1	0	0.22	1.31	0.68	0.44	0.44	0.97	0.57	0.38	1.34	0.56	0.82	1.72
cfdcs2	zfcf	2.25	0	2	0	1	0	0	0	0	1	1	1	1	1	1	1	1	1	1	1	1	0.26	0.91	0.73	0.59	0.59	1.73	1.33	2.38	0.64	0.28	0.45	-0.28
pple56s2	zfcf	0	0	2	0	1	1	0	0	0	1	0	1	1	1	1	1	1	1	1	1	1	0.05	0	0.34	0.34	1.92	0.5	0.83	0.72	3.14	3.33	2.47	2.87
pple57s7	zfcf	0.2	0	2	0	1	1	0	0	0	1	0	0	1	0	0	0	0	1	1	0	0	0.76	0.47	1.01	2.3	0.62	1.19	1.18	2.64	0.58	1.27	1.2	1.43
O93s2	zfcf	0.3	0	1	1	0	0	0	1	0	0	1	0	0	0	0	0	0	0	0	0	0	-0.09	-0.01	0.04	0.26	0.02	0.06	0.25	0.21	-0.05	0.03	-0.17	-0.07
P72B48s3	zfzf	2.6	1	3	1	1	1	1	1	0	1	1	1	1	1	1	1	1	1	1	1	1	14.41	13.37	10.44	13.25	13.25	13.96	10.26	9.25	12.89	12.48	11.3	13.23
O80s8	zfzf	6.95	1	3	1	1	1	1	1	0	1	1	1	1	1	1	1	1	1	1	1	1	13.92	14.45	18.11	15.49	17.5	17.61	13.26	14.19	15.1	12.9	14.22	13.58
unbs4	zfzf	0.3	1	3	1	1	1	1	1	0	1	1	1	1	1	1	1	1	1	1	1	1	2.19	2.62	4.35	3.46	2.76	3.86	2.83	6.49	3.17	3.78	2.73	2.7
P72B48s17	zfzf	3.25	1	3	1	1	1	1	0	0	1	1	1	1	1	1	1	1	1	1	1	1	24.84	20.18	13.52	18.75	23.33	25	10.12	4.98	11.77	12.19	8.25	10.82
P72B48s12	zfzf	0	1	3	1	1	1	1	0	0	1	1	1	1	1	1	1	1	1	1	1	1	16.13	22.9	19.85	13.64	5.61	14.36	22.09	8.12	16.44	23.74	23.97	12.17
B109s9	zfzf	0	1	4	1	1	1	1	0	0	1	1	1	1	1	1	1	1	1	1	1	1	3.16	3.34	2.21	2.81	3.02	3.73	1.48	1.71	1.58	1.11	1.37	1.33
P72B48s18	zfzf	0.6	1	3	1	1	1	1	0	0	1	1	1	1	1	1	1	1	1	1	1	1	32.01	38.67	34.88	26.52	37.78	41.37	21.91	31.47	26.42	34.36	25.57	35.7
P72B48s11n1	zfzf	0.15	1	3	1	1	1	1	0	0	1	1	1	1	1	1	1	1	1	1	1	1	0.55	0.47	0.63	0.8	1.24	0.85	0.63	0.93	0.38	0.66	0.55	0.52
P72B48s16	zfzf	14.4	1	2	1	1	1	-1	0	0	1	1	1	1	1	1	1	1	1	1	1	1	29.05	31.27	27.02	22.68	29.88	31.12	18.73	28.91	27.92	33.8	24.07	20.73
P72B48s5	zfzf	0	1	2	1	1	1	0	0	0	1	1	1	1	1	1	1	1	1	1	1	1	13.75	14.29	20.21	23.65	18.44	21.39	13.75	15.83	8.94	9.77	4.7	6.87
P72B48s4	zfzf	0.25	1	2	1	1	1	0	0	0	1	1	1	1	1	1	1	1	1	1	1	1	2.59	1.52	0.67	2.22	1.81	4.16	2.16	4.26	2.28	1.58	1.88	1.82
pple77s4	zfzf	11.95	1	3	1	1	1	0	0	0	1	1	1	1	1	1	1	1	1	1	1	1	19.75	19.27	18.78	19.97	23.8	25.61	7.85	12.57	9.99	11.93	8.95	14.12
O80s7	zfzf	2.2	1	2	1	1	1	0	0	0	1	1	1	1	1	1	1	1	1	1	1	1	14.89	21.85	20.92	16.97	23.21	25.23	13.88	26.07	21.15	25.84	15.37	22.6
P97G13s3	zfzf	0.45	1	3	1	1	1	0	0	0	1	1	1	1	1	1	1	1	1	1	1	1	3.38	3.11	2.43	2.12	2.46	3.6	2.6	2.34	2.08	1.85	2.05	2.08
pple77s7	zfzf	1	1	2	-1	1	1	0	0	0	1	1	1	1	1	1	1	1	1	1	1	1	8.71	5.31	3.34	4.31	8.24	4.93	5.96	3.68	5.8	6.27	1.53	2.9
B109s19n1	zfzf	0.7	1	1	1	1	-1	0	0	0	1	1	1	1	1	1	1	1	1	1	1	1	0.91	0.5	5.84	7.05	0.44	0.86	2.73	2.62	0.66	0.44	1.4	0.53
B109s4	zfzf	0.75	1	2	1	1	0	0	0	0	1	1	1	1	1	1	1	1	1	1	1	1	2.11	2.38	3.27	2.69	2.8	3.41	4.41	3.19	3.11	3.47	3.68	1.55
pple77s1	zfzf	0.2	1	2	1	1	0	0	0	0	1	1	1	1	1	1	1	1	1	1	1	1	8.98	8.2	16.72	16.18	16.47	15.22	14.27	14.44	8.1	7.63	6.83	5.1
P72B48s15	zfzf	0.45	1	1	1	1	0	0	0	0	1	1	1	1	1	1	1	1	1	1	1	1	4.37	2.12	8.95	9.95	11.81	10.74	10	11.65	0.94	1.38	2.35	2.12
unbs1	zfzf	0	1	1	1	1	0	0	0	0	1	1	1	1	1	1	1	1	1	1	1	1	4.17	2.59	12.12	14.01	11.69	9.88	11.95	10.83	9	6.41		7.37
unbs2	zfzf	0.6	1	2	1	1	0	0	0	0	1	1	1	1	1	1	1	1	1	1	1	1	3.01	3.01	4.54	4.78	2.42	3.06	2.43	2.38	3.34	3.54	3.1	3.67
pple77s5	zfzf	0	1	2	1	1	0	0	0	0	1	1	1	1	1	1	1	1	1	1	1	1	0.64	0.19	1.09	1.82	0.46	1.74	1.23	0.61	0.56	0.33	0.13	0.37
pple77s8	zfzf	2.05	1	4	-1	-1	0	1	1	0	1	1	1	1	1	1	1	1	1	1	1	1	6.24	6.08	0.74	0.86	1.04	1.97	0.7	0.02	6.31	5.7	1.98	2.02
unbs11	zfzf	0	1	1	1	0	0	0	0	0	1	1	1	1	1	1	1	1	1	1	1	1	4.33	2.19	4.02	3.42	3.94	5.37	3.98	4.65	1.5	1.53	2.37	2.4
unbs5	zfzf	0.2	1	1	1	0	0	0	0	0	1	1	1	1	1	1	1	1	1	1	1	1	6.14	11.87	5.88	4.72	9.22	10.82	4.62	10.57	3.6	10.16	5.4	8.53
P72B48s6	zfzf	0	1	2	0	1	1	0	0	0	1	1	1	1	1	1	1	1	1	1	1	1	2.27	2.41	3.27	2.25	4.58	3.23	2.18	0.91	1.97	5	0.17	1.1
unbs12	zfzf	3.5	1	3	0	1	1	0	0	0	1	1	1	1	1	1	1	1	1	1	1	1	10.97	11.11	1.98	2.46	8.01	7.91	3.04	5.17	4.27	4.08	8.3	5.67
unbs9	zfzf	0.8	1	3	0	1	1	0	0	0	1	1	1	1	1	1	1	1	1	1	1	1	9.63	8.7	3.44	3.32	6.13	6.8	3.92	2.42	3.75	2.06	5.27	3.3
unbs6	zfzf	0.8	1	2	0	1	1	0	0	0	1	1	1	1	1	1	1	1	1	1	1	1	2.36	2.62	1.02	1.26	2.97	4.14	2.97	1.61	0.87	6.5	1.27	2.23
pple77s3	zfzf	2.85	1	2	0	1	1	0	0	0	1	1	1	1	1	1	1	1	1	1	1	1	0.39	-0.39	-0.31	1.32	0.74	0.92	-1.03	-1.77	-0.41	-0.63	-1.38	-1.28
O80s4	zfzf	2.65	1	3	0	0	1	0	0	0	1	1	1	1	1	1	1	1	1	1	1	1	-0.19	1.42	2.95	2.29	1.97	2.86	1.79	2.55	3.71	3.68	1.38	3.02
P97G13s4	zfzf	0.5	1	4	0	1	0	1	0	1	1	1	1	1	1	1	1	1	1	1	1	1	1.24	1.02	0.93	1.24	2.45	0.89	1.04	0.92	1.25	1.47	1.83	1.57
B109s6	zfzf	0	1	1	1	1	1	1	0	0	1	0	1	1	1	1	1	1	1	1	1	1	0.62	0.24	0.92	2.35	1.21	2.88	1.31	1.29	1	0.44	0.4	1.4
O80s6	zfzf	0.3	1	2	1	1	1	0	0	0	1	0	1	1	1	1	1	1	1	1	1	1	18.96	21.32	18.75	20.08	21.27	23.44	20.52	14.21	22.16	21.19	15.83	17.27
O80s10n1	zfzf	1.95	1	5	1	0	0	0	1	0	0	1	1	1	1	1	1	1	1	1	1	1	2.65	3.72	3.33	4.4	2.92	3.88	2.39	2.18	5.41	2.55	2.75	1.58
P72B48s13	zfzf	0.2	1	1	1	0	0	0	1	0	0	1	1	1	1	1	1	1	1	1	0	0	1	1.89	1.98	2.83	2.47	2.5	2.83	3.65	3.55	4.41	0.97	1.13
B109s5	zfzf	0.1	1	1	1	1	0	0	0	0	1	1	1	1	1	1	1	1	1	1	1	0	0.65	0.27	3.15	7.02	0.72	1.07	0.09	2.54	2.9	0.82	0.03	-0.1
B109s2	zfzf	0	1	1	1	1	0	0	0	0	0	1	1	1	1	0	1	1	1	1	1	1	0	0.05	1.68	1.44	0.48	0	0.63	1.66	0.17	0.26	0.14	0.24
B109s18	zfzf	0	1	1	1	0	0	0	0	0	1	1	1	1	1	1	1	1	0	0	1	1	0.05	0.08	0.34	0.56	0.14	0.53	0.51	0.25	0	0	0.17	0.17
P72B48s11n2	zfzf	0	1	1	1	1	0	0	0	0	1	1	0	1	1	1	1	1	1	1	1	1	0.08	0.03	0	0.12	0.21	0.04	0.11	0.06	0.06	0.25	0.43	0.3
O80s2	zfzf	0.6	1	2	1	1	0	0	0	0	1	0	1	1	1	1	1	1	1	1	0	0	0.26	-0.17	0.54	1	0.4	0.32	0.82	0.27	0.4	0.48	0.57	0.07
O80s3n1	zfzf	0.25	1	2	1	1	0	1	0	0	1	0	1	1	1	1	1	1	1	1	0	1	0.34	1.01	0.84	0.07	0.21	2.49	1.13	0.05	0.19	1.33	0.45	0.78
pple77s2	zfzf	6.25	1	2	-1	1	1	0	0	0	1	1	1	1	1	1	0	0	1	1	1	1	2.63	1.96	-0.34	0	1.53	0.4	-3.58	-2.8	0.16	1.25	-1.62	-1.02
B109s16	zfzf	0.7	1	3	1	0	1	0	0	0	1	1	1	1	1	1	1	1	1	1	1	0	2.16	0.85	1.36	0.12	0.22	0.37	1.23	1.78	0.63	0.22	1.77	0.77
B109s15n1	zfzf	0.6	1	1	1	0	0	0	0	0	1	1	1	1	1	1	1	1	1	1	0	1	0.04	0.58	0.83	0.3	0.64	0.36	-0.03	0.16	-0.29	-0.13	-0.27	0.5
B109s2n2	zfzf	0	1	1	1	0	0	0	0	0	0	0	1	1	1	1	1	1	0	1	1	1	0.05	0.05	0.24	0.44	0.32	0.11	0.17	0.57	0.06	0.17	0.33	0.2
O80s1	zfzf	5.8	1	0	0	0	0	0	0	0	0	1	1	1	0	1	1	0	1	0	1	0	2.73	3.51	3.21	3.43	3.97	4.47	2.73	3.45	3.25	3.83	2.6	2.9
B109s14	zfzf	2.35	1	0	0	0	0	0	0	0	1	1	1	1	0	1	1	0	1	0	1	1	3.24	4.31	4.29	4.41	2.73	2.8	1.9	4.08	3.76	2.9	2.55	3.82
O80s10n2	zfzf	8.85	1	0	0	0	0	0	0	0	1	0	0	0	0	0	0	1	0	0	0	0	2.23	4.42	3.41	2.93	3.66	5.83	0.1	3.97	4.17	-0.8	1.12	3.38
P97G13s6	zfzf	0.45	1	0	-1	0	0	0	0	0	0	0	0	0	0	0	1	0	0	0	0	0	-0.13	-0.16	-0.18	-0.01	-0.24	0.01	-0.17	0.38	-0.12	0.19	0.02	-0.08
pple57s2	zfcf	0.3	1	4	-1	-1	-1	1	1	0	1	1	1	1	1	1	1	1	1	1	1	1	13.74	16.37	9.08	14.97	13.42	11.39	14.24	12.1	16.72	17.03	9.6	12.83
pple57s9	zfcf	1.45	1	3	-1	-1	1	0	0	0	1	1	1	1	1	1	1	1	1	1	1	1	14.44	14.12	8	14.11	12.12	8.22	5.74	7.61	6.24	16.18	6.72	11.12
pple56s1	zfcf	0.2	1	1	1	1	1	0	1	0	1	1	1	1	1	1	1	1	1	1	1	1	13.12	16.04	12.89	12.11	16.68	13.3	12.98	12.64	13.96	13.1	12.63	13.9
P86O74s5	zfcf	0.1	1	1	1	1	1	1	0	0	1	1	1	1	1	1	1	1	1	1	1	1	2.12	2.98	8.53	11.36	8.43	8.46	4.83	8.36	5.06	5.59	3.33	2.2
pple57s8	zfcf	0	1	3	1	1	1	0	0	0	1	1	1	1	1	1	1	1	1	1	1	1	8.88	8.48	6.2	7.12	6.86	10.77	5.99	6.62	11.36	8.27	13.93	9.6
pple57s4	zfcf	0	1	2	1	1	1	0	0	0	1	1	1	1	1	1	1	1	1	1	1	1	3.24	8.05	4.63	4.73	6.47	6.57	6.81	7	7.72	5.08	7.6	4.5
cfdcs6	zfcf	1.05	1	2	1	1	1	0	0	0	1	1	1	1	1	1	1	1	1	1	1	1	3.26	5.21	10.58	10.92	4.35	8.83	9.06	9.11	4.39	5.56	2.95	3.48
O93s1	zfcf	0.35	1	1	1	1	0	0	0	0	1	1	1	1	1	1	1	1	1	1	1	1	6.5	7.33	8.81	9.54	9.03	11.2	9.78	9.81	13.48	10.31	10.88	10.12
O96s1	zfcf	0.2	1	3	0	0	1	0	1	0	1	1	1	1	1	1	1	1	1	1	1	1	1.24	1.08	2.47	3.46	0.8	3.53	3.52	3.4	0.69	1.85	0.9	1.6
pple57s1	zfcf	3.55	1	1	1	0	0	0	0	0	1	1	1	1	1	1	1	1	1	1	1	1	2.01	0.94	6.09	4.52	4.69	4.09	6.52	6.73	2.34	3.03	2.82	0.78
P86O74s4	zfcf	0.1	1	1	1	1	1	0	0	1	1	1	1	1	1	1	1	1	1	1	1	1	0.03	0.17	2.81	2.86	0.82	0.97	3.29	8.64	0.68	1.32	0.37	0.47
P86O74s3	zfcf	0.35	1	1	1	1	0	1	0	0	1	1	1	1	1	1	1	1	1	1	1	1	0.59	0.91	13.05	8.79	7.57	8.07	10.48	9.64	2.37	2.45	1.42	1.08
P86O74s2	zfcf	0.05	1	2	1	1	1	0	0	0	1	1	1	1	1	1	1	1	1	1	1	1	2.2	3.78	7.03	7.39	9.94	9.62	4.96	7.5	4.42	2.92	3.62	4.82
cfdcs1	zfcf	0	1	3	0	1	1	0	0	0	1	1	1	1	1	1	1	1	1	1	1	1	0.37	0.32	0.53	0.65	0.32	0.64	0.21	0.47	0.36	0.47	0.53	0.83
cfdcs4	zfcf	4.65	1	3	1	1	1	0	1	0	1	1	1	1	1	1	1	1	1	1	0	0	6.26	5.62	2.84	5.07	8.14	5.34	7.88	3.03	5.15	3.24	0.92	0.68
